# Supplementary material for: Anterior Colporrhaphy and Paravaginal Repair for Anterior Compartment Prolapse: A Review
Source: Medicina (Kaunas). 2024 Nov 14;60(11):1865. doi: 10.3390/medicina60111865 (PMC11596843; doi:10.3390/medicina60111865)
Supplement: Supplementary file 1 [file medicina-60-01865-s001.zip]

Archive with 1 entries (1 files):
- medicina-3239517-supplementary.pdf
